# Supplementary material for: SUPR-3D: A randomized phase iii trial comparing simple unplanned palliative radiotherapy versus 3d conformal radiotherapy for patients with bone metastases: study protocol
Source: BMC Cancer. 2019 Oct 28;19:1011. doi: 10.1186/s12885-019-6259-z (PMC6819327; doi:10.1186/s12885-019-6259-z)
Supplement: Supplementary file 1 — Additional file 1: Appendix 1. Eligibility criteria. Appendix 2. Patient reported outcomes. Appendix 3: HCP-reported baseline and follow-up. Appendix 4. Treatment related data. Appendix 5. Informed consent form. [file 12885_2019_6259_MOESM1_ESM.zip]

Archive with 5 entries (5 files):
- APPENDIX AR3.docx
- APPENDIX BR3.docx
- APPENDIX CR3.docx
- APPENDIX D Treatment related dataR3.docx
- APPENDIX E Informed Consent FormR3.docx
